# Supplementary material for: Predicting per-lesion local recurrence in locally advanced non-small cell lung cancer following definitive radiation therapy using pre- and mid-treatment metabolic tumor volume
Source: Radiat Oncol. 2020 May 19;15:114. doi: 10.1186/s13014-020-01546-y (PMC7238662; doi:10.1186/s13014-020-01546-y)
Supplement: Supplementary file 3 — Additional file 3. Supplemental Figure 1. Incidence of non-cancer death. [file 13014_2020_1546_MOESM3_ESM.xlsx]

## Sheet: Sheet1
Chemotherapy	RTDoseGy	Doseperfx
None	66	3
None	69.1	2.30333
None	70	2
None	66	2
None	74	2
carboplatin/etoposide	62.5	2.5
cisplatin/etoposide	60	2
cisplatin/etoposide	60	2
cisplatin/etoposide	66	2
cisplatin/etoposide	60	2
cisplatin/etoposide	60	2
cisplatin/etoposide	66	2.2
cisplatin/etoposide	66	2.2
cisplatin/etoposide	74	2
cisplatin/etoposide	66	2.2
cisplatin/etoposide	65	2.2
cisplatin/etoposide	74	2
cisplatin/etoposide	60	2
cisplatin/etoposide	66	2.2
cisplatin/etoposide	66	2.2
cisplatin/pemetrexed	66	2.2
cisplatin/pemetrexed	66	2.2
cisplatin/pemetrexed	74	2
crizotinib	65	2.6
carboplatin/paclitaxel	60	2
carboplatin/paclitaxel	67	1.8
carboplatin/paclitaxel	70	2
carboplatin/paclitaxel	66	2
carboplatin/paclitaxel	66	2.2
carboplatin/paclitaxel	66	2.2
carboplatin/paclitaxel	66	2
carboplatin/paclitaxel	66	2.2
carboplatin/paclitaxel	60	2
carboplatin/paclitaxel	66	2.2
carboplatin/paclitaxel	72	2
carboplatin/paclitaxel	67.5	2.5
carboplatin/paclitaxel	66	2
carboplatin/paclitaxel	60	2
carboplatin/paclitaxel	74	2
carboplatin/paclitaxel	66	2
carboplatin/paclitaxel	63.8	2.2
carboplatin/paclitaxel	60	2
carboplatin/paclitaxel	66	2.2
carboplatin/paclitaxel	66	2.2
carboplatin/paclitaxel	66	2.2
carboplatin/paclitaxel	66	2.2
carboplatin/paclitaxel	66	2.2
carboplatin/paclitaxel	60	2
carboplatin/paclitaxel	61	1.8
carboplatin/paclitaxel	66	2.2
carboplatin/paclitaxel	66	2.2
carboplatin/paclitaxel	60	2
carboplatin/paclitaxel	66	2
carboplatin/paclitaxel	70	2
carboplatin/paclitaxel	66	2.2
carboplatin/paclitaxel	69	2.226
carboplatin/paclitaxel	66	2.2
carboplatin/paclitaxel	63	2.1
carboplatin/paclitaxel	66	2
carboplatin/paclitaxel	60	2
carboplatin/paclitaxel	66	2
carboplatin/paclitaxel	66	2
carboplatin/paclitaxel	66.25	2.65
carboplatin/paclitaxel	66	2
carboplatin/paclitaxel	66	2.2
carboplatin/paclitaxel	66	2.75
carboplatin/paclitaxel	65	2.6
carboplatin/paclitaxel	66	2.2
carboplatin/paclitaxel	60	2
carboplatin/paclitaxel	74	2
carboplatin/paclitaxel	66	2.2
carboplatin/paclitaxel	74	2
carboplatin/paclitaxel	66	2.2
carboplatin/paclitaxel	66	2.2
carboplatin/paclitaxel	66	2.2
carboplatin/paclitaxel	74	2
carboplatin/paclitaxel	63	2.1
carboplatin/paclitaxel	66	2.2
carboplatin/paclitaxel	70.4	2.2
carboplatin/paclitaxel	70	2
carboplatin/paclitaxel	66	2
carboplatin/paclitaxel	74	2
carboplatin/paclitaxel	66	2
carboplatin/paclitaxel	60	2
carboplatin/paclitaxel	74	2
carboplatin/paclitaxel	74	2
carboplatin/paclitaxel	66	2
carboplatin/paclitaxel	62	2
carboplatin/paclitaxel	66	2.2
carboplatin/paclitaxel	63	2.1
carboplatin/paclitaxel	66	2.2
carboplatin/paclitaxel	60	2
carboplatin/paclitaxel	66	2.64
carboplatin/paclitaxel	66	2.2
carboplatin/paclitaxel	66	2.2
carboplatin/paclitaxel	66	2.2
carboplatin/paclitaxel	66	2.64
carboplatin/paclitaxel	66	2
carboplatin/paclitaxel	66	2
carboplatin/paclitaxel	66	2.2
carboplatin/paclitaxel	66	2
carboplatin/paclitaxel	70	2
carboplatin/paclitaxel	74	2
carboplatin/paclitaxel	74	2
carboplatin/paclitaxel	74	2
carboplatin/paclitaxel	60	2
carboplatin/paclitaxel	66	2.2
carboplatin/paclitaxel	66	2.2
carboplatin/paclitaxel	66	2.2
carboplatin/paclitaxel	74	2
carboplatin/paclitaxel	60	2
